# Supplementary material for: Benzofuran Derivatives with Antimicrobial and Anti-Inflammatory Activities from Penicillium crustosum SCNU-F0046
Source: Int J Mol Sci. 2025 Aug 14;26(16):7861. doi: 10.3390/ijms26167861 (PMC12386745; doi:10.3390/ijms26167861)
Supplement: Supplementary file 1 [file ijms-26-07861-s001.zip]

Archive with 1 entries (1 files):
- ijms-3794672-supplementary.pdf
